# Supplementary material for: Genomic Epidemiology of SARS-CoV-2 in Seychelles, 2020–2021
Source: Viruses. 2022 Jun 16;14(6):1318. doi: 10.3390/v14061318 (PMC9231335; doi:10.3390/v14061318)
Supplement: Supplementary file 1 [file viruses-14-01318-s001.zip]

Archive with 4 entries (4 files):
- SupplementaryFigureS1.pdf
- SupplementaryFigureS2.pdf
- SupplementaryFigureS3.pdf
- SupplementaryTableS1.pdf
